# Supplementary material for: Bidirectional Underwater Drag Reduction on Bionic Flounder Two-Tier Structural Surfaces
Source: Biomimetics (Basel). 2023 Mar 11;8(1):116. doi: 10.3390/biomimetics8010116 (PMC10046520; doi:10.3390/biomimetics8010116)
Supplement: Supplementary file 1 [file biomimetics-08-00116-s001.zip]

Archive with 1 entries (1 files):
- biomimetics-2251631-supplementary.pdf
